# Supplementary material for: Plasmid Composition, Antimicrobial Resistance and Virulence Genes Profiles of Ciprofloxacin- and Third-Generation Cephalosporin-Resistant Foodborne Salmonella enterica Isolates from Russia
Source: Microorganisms. 2023 Jan 30;11(2):347. doi: 10.3390/microorganisms11020347 (PMC9961839; doi:10.3390/microorganisms11020347)
Supplement: Supplementary file 1 [file microorganisms-11-00347-s001.zip]

Archive with 6 entries (6 files):
- Figure S1.png
- Supplementary Information.pdf
- Table S1.xlsx
- Table S2.xlsx
- Table S3.xlsx
- Table S4.xlsx
