# Supplementary material for: Plasmid Composition, Antimicrobial Resistance and Virulence Genes Profiles of Ciprofloxacin- and Third-Generation Cephalosporin-Resistant Foodborne Salmonella enterica Isolates from Russia
Source: Microorganisms. 2023 Jan 30;11(2):347. doi: 10.3390/microorganisms11020347 (PMC9961839; doi:10.3390/microorganisms11020347)
Supplement: Supplementary file 1 [file microorganisms-11-00347-s001.zip › Table S1.xlsx]

## Sheet: table S1
name	organism	source of isolation	MLST	O-type	Serotype	Region
F1089	Salmonella enterica	minced chicken	ST32	O7	Infantis	Chelyabinsk region
F1104	Salmonella enterica	poultry meat	ST32	O7	Infantis	Sverdlovsk region
F1110	Salmonella enterica	ready-to-cook from poultry	ST32	O7	Infantis	Sverdlovsk region
F1017	Salmonella enterica	frozen meat dumplings	ST548	O21	Minnesota	Magadan region
F1021	Salmonella enterica	ready-to-cook from chicken	ST32	O7	Infantis	Samara region
F1025	Salmonella enterica	chicken	ST32	O7	Infantis	Novosibirsk region
F1048	Salmonella enterica	Chilled beef	ST469	O7	Rissen	Tula region
F1235	Salmonella enterica	chicken	ST32	O7	Infantis	Novosibirsk region
F1247	Salmonella enterica	ready-to-cook from chicken	ST11	O9	Enteritidis	Vologda region
F1249	Salmonella enterica	ready-to-cook from meat	ST142	O8	Hindmarsh or Bovismorbificans*	Vologda region
F1252	Salmonella enterica	chicken	ST548	O21	Minnesota	Primorsky Krai
	Table S1. The metadata and molecular typing (multilocus sequence typing (MLST, ST), and lipopolysaccharide serotype (O-type)) for the foodborne S. enterica isolates studied.
