# Supplementary material for: Plasmid Composition, Antimicrobial Resistance and Virulence Genes Profiles of Ciprofloxacin- and Third-Generation Cephalosporin-Resistant Foodborne Salmonella enterica Isolates from Russia
Source: Microorganisms. 2023 Jan 30;11(2):347. doi: 10.3390/microorganisms11020347 (PMC9961839; doi:10.3390/microorganisms11020347)
Supplement: Supplementary file 1 [file microorganisms-11-00347-s001.zip › Table S2.xlsx]

## Sheet: 0point_amr
ID	Contig id	Start	Stop	Strand	Gene symbol	Sequence name	Scope	Element type	Element subtype	Class	Subclass	Method	Target length	Reference sequence length	% Coverage of reference sequence	% Identity to reference sequence	Alignment length	Accession of closest sequence	Name of closest sequence
F1021	4	419834	422467	+	gyrA_S83Y	Salmonella quinolone resistant GyrA	core	AMR	POINT	QUINOLONE	QUINOLONE	POINTX	878	878	100.00	99.89	878	WP_001281271.1	DNA gyrase subunit A GyrA
F1025	2	1772900	1775533	+	gyrA_S83Y	Salmonella quinolone resistant GyrA	core	AMR	POINT	QUINOLONE	QUINOLONE	POINTX	878	878	100.00	99.89	878	WP_001281271.1	DNA gyrase subunit A GyrA
F1089	NODE_4_length_225913_cov_84.668950	20420	23053	-	gyrA_S83Y	Salmonella quinolone resistant GyrA	core	AMR	POINT	QUINOLONE	QUINOLONE	POINTX	878	878	100.00	99.89	878	WP_001281271.1	DNA gyrase subunit A GyrA
F1089	NODE_9_length_197037_cov_71.438343	132898	133965	-	pmrB_V161G	Salmonella colistin resistant PmrB	core	AMR	POINT	COLISTIN	COLISTIN	POINTX	356	356	100.00	99.44	356	WP_001212189.1	two-component system sensor histidine kinase PmrB
F1104	NODE_4_length_226313_cov_130.780977	202467	205100	+	gyrA_S83Y	Salmonella quinolone resistant GyrA	core	AMR	POINT	QUINOLONE	QUINOLONE	POINTX	878	878	100.00	99.89	878	WP_001281271.1	DNA gyrase subunit A GyrA
F1110	3	20624	23257	-	gyrA_S83Y	Salmonella quinolone resistant GyrA	core	AMR	POINT	QUINOLONE	QUINOLONE	POINTX	878	878	100.00	99.89	878	WP_001281271.1	DNA gyrase subunit A GyrA
F1235	4	420551	423184	+	gyrA_S83Y	Salmonella quinolone resistant GyrA	core	AMR	POINT	QUINOLONE	QUINOLONE	POINTX	878	878	100.00	99.89	878	WP_001281271.1	DNA gyrase subunit A GyrA
F1247	NODE_8_length_183446_cov_22.362433	160662	163295	+	gyrA_D87Y	Salmonella quinolone resistant GyrA	core	AMR	POINT	QUINOLONE	QUINOLONE	POINTX	878	878	100.00	99.89	878	WP_001281271.1	DNA gyrase subunit A GyrA
