# Supplementary material for: Plasmid Composition, Antimicrobial Resistance and Virulence Genes Profiles of Ciprofloxacin- and Third-Generation Cephalosporin-Resistant Foodborne Salmonella enterica Isolates from Russia
Source: Microorganisms. 2023 Jan 30;11(2):347. doi: 10.3390/microorganisms11020347 (PMC9961839; doi:10.3390/microorganisms11020347)
Supplement: Supplementary file 1 [file microorganisms-11-00347-s001.zip › Table S3.xlsx]

## Sheet: salm_vir_all_sum
Table S3. Full data for virulence genes detected using the VFDB database in the foodborne S. enterica isolates
#ID	Total	STM0266	STM0267	STM0268	STM0269	STM0270	STM0271	STM0272	STM0273	STM0274	STM0275	STM0276	STM0278	STM0279	STM0280	STM0281	STM0282	STM0283	STM0284	STM0285	STM0286	STM0287	STM0289	acrB	allB	avrA	cdtB	csgA	csgB	csgC	csgD	csgE	csgF	csgG	entA	entB	espO1-1	fepC	fepG	fimA	fimC	fimD	fimF	fimH	fimI	fimW	fimY	fimZ	fur
F1017	156	100.00	100.00	100.00	100.00	100.00	100.00	99.58	100.00	100.00	100.00	100.00	100.00	100.00	100.00	100.00	100.00	100.00	94.68	100.00	96.45	100.00	82.65;85.98	99.40	.	100.00	100.00	100.00	100.00	100.00	100.00	100.00	100.00	100.00	.	99.18	98.21	96.45	91.54	100.00	100.00	100.00	100.00	100.00	100.00	100.00	100.00	100.00	100.00
F1021	162	100.00	100.00	100.00	100.00	100.00	100.00	100.00	100.00	99.93	.	100.00	100.00	100.00	100.00	100.00	100.00	100.00	100.00	100.00	97.34	100.00	82.51	99.40	99.93	100.00	.	100.00	100.00	100.00	100.00	100.00	100.00	100.00	.	99.18	98.21	96.45	91.54	100.00	100.00	100.00	100.00	100.00	100.00	100.00	100.00	100.00	100.00
F1025	162	100.00	100.00	100.00	100.00	100.00	100.00	100.00	100.00	100.00	.	100.00	100.00	100.00	100.00	100.00	100.00	100.00	100.00	100.00	97.34	100.00	82.51	99.40	99.93	100.00	.	100.00	100.00	100.00	100.00	100.00	100.00	100.00	.	99.18	98.21	96.45	91.54	100.00	100.00	100.00	100.00	100.00	100.00	100.00	100.00	100.00	100.00
F1048	149	100.00	100.00	100.00	100.00	100.00	100.00	100.00	100.00	100.00	100.00	100.00	100.00	100.00	100.00	100.00	100.00	100.00	100.00	100.00	100.00	100.00	82.65	99.40	99.93	100.00	.	100.00	100.00	100.00	100.00	100.00	100.00	100.00	97.46	99.18	98.21	96.45	91.54	100.00	100.00	100.00	100.00	100.00	100.00	100.00	100.00	100.00	100.00
F1089	162	100.00	100.00	100.00	100.00	100.00	100.00	100.00	100.00	99.93	.	100.00	100.00	100.00	100.00	100.00	100.00	100.00	100.00	100.00	97.34	100.00	82.51	99.40	99.93	100.00	.	100.00	100.00	100.00	100.00	100.00	100.00	100.00	.	99.18	98.21	96.45	91.54	100.00	100.00	100.00	100.00	100.00	100.00	100.00	100.00	100.00	100.00
F1104	162	100.00	100.00	100.00	100.00	100.00	100.00	100.00	100.00	99.93	.	100.00	100.00	100.00	100.00	100.00	100.00	100.00	100.00	100.00	97.34	100.00	82.51	99.40	99.93	100.00	.	100.00	100.00	100.00	100.00	100.00	100.00	100.00	.	99.18	98.21	96.45	91.54	100.00	100.00	100.00	100.00	100.00	100.00	100.00	100.00	100.00	100.00
F1110	162	100.00	100.00	100.00	100.00	100.00	100.00	100.00	100.00	99.93	.	100.00	100.00	100.00	100.00	100.00	100.00	100.00	100.00	100.00	97.34	100.00	82.51	99.40	99.93	100.00	.	100.00	100.00	100.00	100.00	100.00	100.00	100.00	.	99.18	98.21	96.45	91.54	100.00	100.00	100.00	100.00	100.00	100.00	100.00	100.00	100.00	100.00
F1235	162	100.00	100.00	100.00	100.00	100.00	100.00	100.00	100.00	100.00	.	100.00	100.00	100.00	100.00	100.00	100.00	100.00	100.00	100.00	97.34	100.00	82.51	99.40	99.93	100.00	.	100.00	100.00	100.00	100.00	100.00	100.00	100.00	.	99.18	98.21	96.45	91.54	100.00	100.00	100.00	100.00	100.00	100.00	100.00	100.00	100.00	100.00
F1247	140	100.00	.	.	.	.	.	.	.	.	.	.	.	.	.	.	.	.	.	.	.	.	.	99.40	99.93	100.00	.	100.00	100.00	100.00	100.00	100.00	100.00	100.00	97.46	98.94	98.21	.	91.54	100.00	100.00	100.00	100.00	100.00	100.00	100.00	100.00	100.00	100.00
F1249	131	.	.	.	.	.	.	.	.	.	.	.	.	.	.	.	.	.	.	.	.	.	.	99.40	99.93	100.00	.	100.00	100.00	100.00	100.00	100.00	100.00	100.00	97.46	98.94	98.21	96.45	91.54	100.00	100.00	100.00	100.00	100.00	100.00	100.00	100.00	100.00	100.00
F1252	156	100.00	100.00	100.00	100.00	100.00	100.00	99.58	100.00	100.00	100.00	100.00	100.00	100.00	100.00	100.00	100.00	100.00	94.68	100.00	96.45	100.00	82.65;85.98	99.40	.	100.00	100.00	100.00	100.00	100.00	100.00	100.00	100.00	100.00	.	99.18	98.21	96.45	91.54	100.00	100.00	100.00	100.00	100.00	100.00	100.00	100.00	100.00	100.00
The values show the percent of sequence identity with a corresponding reference gene
[truncated: 131 more columns]
