# Supplementary material for: Plasmid Composition, Antimicrobial Resistance and Virulence Genes Profiles of Ciprofloxacin- and Third-Generation Cephalosporin-Resistant Foodborne Salmonella enterica Isolates from Russia
Source: Microorganisms. 2023 Jan 30;11(2):347. doi: 10.3390/microorganisms11020347 (PMC9961839; doi:10.3390/microorganisms11020347)
Supplement: Supplementary file 1 [file microorganisms-11-00347-s001.zip › Table S4.xlsx]

## Sheet: BLAST
MLST	Isolates					source size	reference size
ST548	F1017
	2	100.000	Salmonella enterica	CP060509.1	Salmonella enterica strain SLR1_7697 plasmid pS7697-1, complete sequence	202603	209422
	3	99.559	Escherichia coli	CP021100.1	Escherichia coli strain 13P477T plasmid p13P477T-10, complete sequence	3372	6162
	4	100.000	Escherichia coli	CP081522.1	Escherichia coli strain 20-MO00019 plasmid pQNR20-MO00019, complete sequence	2989	3100
ST32	F1110
	4	100.000	Salmonella enterica	CP060513.1	Salmonella enterica strain SLR1_7966 plasmid pS7966-1, complete sequence	279127	254662
ST142	F1249
	2	100.000	Escherichia coli	CP057008.1	Escherichia coli strain RHB41-C01 plasmid pRHB41-C01_2, complete sequence	223788	223412
	4	100.000	Salmonella enterica subsp. enterica serovar Bredeney	CP082379.1	Salmonella enterica subsp. enterica serovar Bredeney strain FSIS1702037 plasmid pF18S044-4, complete sequence	3071	3071
ST548	F1252
	2	100.000	Salmonella enterica	CP060509.1	Salmonella enterica strain SLR1_7697 plasmid pS7697-1, complete sequence	207781	209422
	3	100.000	Klebsiella pneumoniae	CP069876.1	Klebsiella pneumoniae strain FDAARGOS_1323 plasmid unnamed4, complete sequence	3372	3373

## Sheet: resistance
#FILE	SEQUENCE	START	END	STRAND	GENE	%COVERAGE	%IDENTITY	DATABASE	ACCESSION	PRODUCT	RESISTANCE
F1017_uni_hybrid_assembly_plasm.fasta	2	42577	43392	-	aph(3')-Ia_1	100.00	100.00	resfinder	V00359	aph(3')-Ia	Kanamycin
F1017_uni_hybrid_assembly_plasm.fasta	2	131551	132366	+	sul2_2	100.00	100.00	resfinder	AY034138	sul2	Sulfamethoxazole
F1017_uni_hybrid_assembly_plasm.fasta	2	135720	136521	-	ant(3'')-Ia_1	82.51	99.88	resfinder	X02340	ant(3'')-Ia	Streptomycin
F1017_uni_hybrid_assembly_plasm.fasta	2	139444	140690	+	tet(A)_6	97.80	100.00	resfinder	AF534183	tet(A)	Doxycycline;Tetracycline
F1017_uni_hybrid_assembly_plasm.fasta	2	160757	161902	+	blaCMY-2_1	100.00	100.00	resfinder	X91840	blaCMY-2	Amoxicillin;Amoxicillin+Clavulanic_acid;Ampicillin;Ampicillin+Clavulanic_acid;Cefotaxime;Cefoxitin;Ceftazidime;Piperacillin;Piperacillin+Tazobactam;Ticarcillin;Ticarcillin+Clavulanic_acid
F1017_uni_hybrid_assembly_plasm.fasta	4	1565	2209	-	qnrB19_1	100.00	100.00	resfinder	EU432277	qnrB19	Ciprofloxacin
F1110_uni_hybrid_assembly_plasm.fasta	4	159702	160948	+	tet(A)_6	97.80	100.00	resfinder	AF534183	tet(A)	Doxycycline;Tetracycline
F1110_uni_hybrid_assembly_plasm.fasta	4	230202	231077	+	blaCTX-M-14_1	100.00	100.00	resfinder	AF252622	blaCTX-M-14	Amoxicillin;Ampicillin;Aztreonam;Cefepime;Cefotaxime;Ceftazidime;Ceftriaxone;Piperacillin;Ticarcillin
F1110_uni_hybrid_assembly_plasm.fasta	4	235267	235923	+	qnrS1_1	100.00	100.00	resfinder	AB187515	qnrS1	Ciprofloxacin
F1110_uni_hybrid_assembly_plasm.fasta	4	240164	241000	-	aph(6)-Id_1	100.00	99.88	resfinder	M28829	aph(6)-Id	Streptomycin
F1110_uni_hybrid_assembly_plasm.fasta	4	241000	241803	-	aph(3'')-Ib_5	100.00	99.88	resfinder	AF321551	aph(3'')-Ib	Streptomycin
F1110_uni_hybrid_assembly_plasm.fasta	4	241864	242679	-	sul2_2	100.00	100.00	resfinder	AY034138	sul2	Sulfamethoxazole
F1249_uni_hybrid_assembly_plasm.fasta	2	96895	97755	-	blaTEM-1B_1	100.00	100.00	resfinder	AY458016	blaTEM-1B	Amoxicillin;Ampicillin;Cephalothin;Piperacillin;Ticarcillin
F1249_uni_hybrid_assembly_plasm.fasta	4	101	745	-	qnrB19_1	100.00	100.00	resfinder	EU432277	qnrB19	Ciprofloxacin
F1252_uni_hybrid_assembly_plasm.fasta	2	129691	130506	+	sul2_2	100.00	100.00	resfinder	AY034138	sul2	Sulfamethoxazole
F1252_uni_hybrid_assembly_plasm.fasta	2	133860	134661	-	ant(3'')-Ia_1	82.51	99.88	resfinder	X02340	ant(3'')-Ia	Streptomycin
F1252_uni_hybrid_assembly_plasm.fasta	2	137584	138830	+	tet(A)_6	97.80	100.00	resfinder	AF534183	tet(A)	Doxycycline;Tetracycline
F1252_uni_hybrid_assembly_plasm.fasta	2	158897	160042	+	blaCMY-2_1	100.00	100.00	resfinder	X91840	blaCMY-2	Amoxicillin;Amoxicillin+Clavulanic_acid;Ampicillin;Ampicillin+Clavulanic_acid;Cefotaxime;Cefoxitin;Ceftazidime;Piperacillin;Piperacillin+Tazobactam;Ticarcillin;Ticarcillin+Clavulanic_acid

## Sheet: virulence
#FILE	SEQUENCE	START	END	STRAND	GENE	%COVERAGE	%IDENTITY	DATABASE	ACCESSION	PRODUCT	RESISTANCE
F1017_uni_hybrid_assembly_plasm.fasta	2	72039	74060	-	fyuA/psn	100.00	97.03	vfdb	WP_002212885	(fyuA/psn) pesticin/yersiniabactin receptor protein [Yersiniabactin (VF0136) - Nutritional/Metabolic factor (VFC0272)] [Yersinia pestis CO92]
F1017_uni_hybrid_assembly_plasm.fasta	2	74191	75768	-	ybtE	100.00	96.89	vfdb	WP_001088826	(ybtE) yersiniabactin siderophore biosynthetic protein [Yersiniabactin (VF0136) - Nutritional/Metabolic factor (VFC0272)] [Yersinia pestis CO92]
F1017_uni_hybrid_assembly_plasm.fasta	2	75772	76575	-	ybtT	100.00	98.26	vfdb	WP_002212799	(ybtT) type II thioesterase YbtT [Yersiniabactin (VF0136) - Nutritional/Metabolic factor (VFC0272)] [Yersinia pestis CO92]
F1017_uni_hybrid_assembly_plasm.fasta	2	76572	77672	-	ybtU	100.00	97.64	vfdb	WP_000982866	(ybtU) yersiniabactin biosynthetic protein YbtU [Yersiniabactin (VF0136) - Nutritional/Metabolic factor (VFC0272)] [Yersinia pestis CO92]
F1017_uni_hybrid_assembly_plasm.fasta	2	77669	87166	-	irp1	100.00	97.09	vfdb	WP_002212777	(irp1) yersiniabactin biosynthetic protein Irp1 [Yersiniabactin (VF0136) - Nutritional/Metabolic factor (VFC0272)] [Yersinia pestis CO92]
F1017_uni_hybrid_assembly_plasm.fasta	2	87254	93361	-	irp2	100.00	97.64	vfdb	WP_002212775	(irp2) yersiniabactin biosynthetic protein Irp2 [Yersiniabactin (VF0136) - Nutritional/Metabolic factor (VFC0272)] [Yersinia pestis CO92]
F1017_uni_hybrid_assembly_plasm.fasta	2	93552	94511	-	ybtA	100.00	97.92	vfdb	WP_000140406	(ybtA) transcriptional regulator YbtA [Yersiniabactin (VF0136) - Nutritional/Metabolic factor (VFC0272)] [Yersinia pestis CO92]
F1017_uni_hybrid_assembly_plasm.fasta	2	94969	96681	+	ybtP	100.00	97.49	vfdb	WP_001327262	(ybtP) yersiniabactin ABC transporter ATP-binding/permease protein YbtP [Ybt (VF0564) - Nutritional/Metabolic factor (VFC0272)] [Klebsiella pneumoniae subsp. pneumoniae NTUH-K2044]
F1017_uni_hybrid_assembly_plasm.fasta	2	96668	98470	+	ybtQ	100.00	97.00	vfdb	WP_002212761	(ybtQ) yersiniabactin ABC transporter ATP-binding/permease protein YbtQ [Yersiniabactin (VF0136) - Nutritional/Metabolic factor (VFC0272)] [Yersinia pestis CO92]
F1017_uni_hybrid_assembly_plasm.fasta	2	98463	99743	+	ybtX	100.00	98.05	vfdb	WP_001286280	(ybtX) putative signal transducer [Yersiniabactin (VF0136) - Nutritional/Metabolic factor (VFC0272)] [Yersinia pestis CO92]
F1017_uni_hybrid_assembly_plasm.fasta	2	99771	101070	+	ybtS	99.62	92.69	vfdb	WP_000703040	(ybtS) salicylate synthase Irp9 [Yersiniabactin (VF0136) - Nutritional/Metabolic factor (VFC0272)] [Yersinia pestis CO92]
F1110_uni_hybrid_assembly_plasm.fasta	4	99358	101379	-	fyuA/psn	100.00	97.03	vfdb	WP_002212885	(fyuA/psn) pesticin/yersiniabactin receptor protein [Yersiniabactin (VF0136) - Nutritional/Metabolic factor (VFC0272)] [Yersinia pestis CO92]
F1110_uni_hybrid_assembly_plasm.fasta	4	101510	103087	-	ybtE	100.00	96.96	vfdb	WP_001088826	(ybtE) yersiniabactin siderophore biosynthetic protein [Yersiniabactin (VF0136) - Nutritional/Metabolic factor (VFC0272)] [Yersinia pestis CO92]
F1110_uni_hybrid_assembly_plasm.fasta	4	103091	103894	-	ybtT	100.00	98.26	vfdb	WP_002212799	(ybtT) type II thioesterase YbtT [Yersiniabactin (VF0136) - Nutritional/Metabolic factor (VFC0272)] [Yersinia pestis CO92]
F1110_uni_hybrid_assembly_plasm.fasta	4	103891	104991	-	ybtU	100.00	97.55	vfdb	WP_000982866	(ybtU) yersiniabactin biosynthetic protein YbtU [Yersiniabactin (VF0136) - Nutritional/Metabolic factor (VFC0272)] [Yersinia pestis CO92]
F1110_uni_hybrid_assembly_plasm.fasta	4	104988	114485	-	irp1	100.00	97.11	vfdb	WP_002212777	(irp1) yersiniabactin biosynthetic protein Irp1 [Yersiniabactin (VF0136) - Nutritional/Metabolic factor (VFC0272)] [Yersinia pestis CO92]
F1110_uni_hybrid_assembly_plasm.fasta	4	114573	120680	-	irp2	100.00	97.64	vfdb	WP_002212775	(irp2) yersiniabactin biosynthetic protein Irp2 [Yersiniabactin (VF0136) - Nutritional/Metabolic factor (VFC0272)] [Yersinia pestis CO92]
F1110_uni_hybrid_assembly_plasm.fasta	4	120871	121830	-	ybtA	100.00	97.92	vfdb	WP_000140406	(ybtA) transcriptional regulator YbtA [Yersiniabactin (VF0136) - Nutritional/Metabolic factor (VFC0272)] [Yersinia pestis CO92]
F1110_uni_hybrid_assembly_plasm.fasta	4	122288	124000	+	ybtP	100.00	97.49	vfdb	WP_001327262	(ybtP) yersiniabactin ABC transporter ATP-binding/permease protein YbtP [Ybt (VF0564) - Nutritional/Metabolic factor (VFC0272)] [Klebsiella pneumoniae subsp. pneumoniae NTUH-K2044]
F1110_uni_hybrid_assembly_plasm.fasta	4	123987	125789	+	ybtQ	100.00	97.00	vfdb	WP_002212761	(ybtQ) yersiniabactin ABC transporter ATP-binding/permease protein YbtQ [Yersiniabactin (VF0136) - Nutritional/Metabolic factor (VFC0272)] [Yersinia pestis CO92]
F1110_uni_hybrid_assembly_plasm.fasta	4	125782	127062	+	ybtX	100.00	98.05	vfdb	WP_001286280	(ybtX) putative signal transducer [Yersiniabactin (VF0136) - Nutritional/Metabolic factor (VFC0272)] [Yersinia pestis CO92]
F1110_uni_hybrid_assembly_plasm.fasta	4	127090	128389	+	ybtS	99.62	92.69	vfdb	WP_000703040	(ybtS) salicylate synthase Irp9 [Yersiniabactin (VF0136) - Nutritional/Metabolic factor (VFC0272)] [Yersinia pestis CO92]
F1252_uni_hybrid_assembly_plasm.fasta	2	70179	72200	-	fyuA/psn	100.00	97.03	vfdb	WP_002212885	(fyuA/psn) pesticin/yersiniabactin receptor protein [Yersiniabactin (VF0136) - Nutritional/Metabolic factor (VFC0272)] [Yersinia pestis CO92]
F1252_uni_hybrid_assembly_plasm.fasta	2	72331	73908	-	ybtE	100.00	96.89	vfdb	WP_001088826	(ybtE) yersiniabactin siderophore biosynthetic protein [Yersiniabactin (VF0136) - Nutritional/Metabolic factor (VFC0272)] [Yersinia pestis CO92]
F1252_uni_hybrid_assembly_plasm.fasta	2	73912	74715	-	ybtT	100.00	98.26	vfdb	WP_002212799	(ybtT) type II thioesterase YbtT [Yersiniabactin (VF0136) - Nutritional/Metabolic factor (VFC0272)] [Yersinia pestis CO92]
F1252_uni_hybrid_assembly_plasm.fasta	2	74712	75812	-	ybtU	100.00	97.64	vfdb	WP_000982866	(ybtU) yersiniabactin biosynthetic protein YbtU [Yersiniabactin (VF0136) - Nutritional/Metabolic factor (VFC0272)] [Yersinia pestis CO92]
F1252_uni_hybrid_assembly_plasm.fasta	2	75809	85306	-	irp1	100.00	97.09	vfdb	WP_002212777	(irp1) yersiniabactin biosynthetic protein Irp1 [Yersiniabactin (VF0136) - Nutritional/Metabolic factor (VFC0272)] [Yersinia pestis CO92]
F1252_uni_hybrid_assembly_plasm.fasta	2	85394	91501	-	irp2	100.00	97.64	vfdb	WP_002212775	(irp2) yersiniabactin biosynthetic protein Irp2 [Yersiniabactin (VF0136) - Nutritional/Metabolic factor (VFC0272)] [Yersinia pestis CO92]
F1252_uni_hybrid_assembly_plasm.fasta	2	91692	92651	-	ybtA	100.00	97.92	vfdb	WP_000140406	(ybtA) transcriptional regulator YbtA [Yersiniabactin (VF0136) - Nutritional/Metabolic factor (VFC0272)] [Yersinia pestis CO92]
F1252_uni_hybrid_assembly_plasm.fasta	2	93109	94821	+	ybtP	100.00	97.49	vfdb	WP_001327262	(ybtP) yersiniabactin ABC transporter ATP-binding/permease protein YbtP [Ybt (VF0564) - Nutritional/Metabolic factor (VFC0272)] [Klebsiella pneumoniae subsp. pneumoniae NTUH-K2044]
F1252_uni_hybrid_assembly_plasm.fasta	2	94808	96610	+	ybtQ	100.00	97.00	vfdb	WP_002212761	(ybtQ) yersiniabactin ABC transporter ATP-binding/permease protein YbtQ [Yersiniabactin (VF0136) - Nutritional/Metabolic factor (VFC0272)] [Yersinia pestis CO92]
F1252_uni_hybrid_assembly_plasm.fasta	2	96603	97883	+	ybtX	100.00	98.05	vfdb	WP_001286280	(ybtX) putative signal transducer [Yersiniabactin (VF0136) - Nutritional/Metabolic factor (VFC0272)] [Yersinia pestis CO92]
F1252_uni_hybrid_assembly_plasm.fasta	2	97911	99210	+	ybtS	99.62	92.69	vfdb	WP_000703040	(ybtS) salicylate synthase Irp9 [Yersiniabactin (VF0136) - Nutritional/Metabolic factor (VFC0272)] [Yersinia pestis CO92]
